# Supplementary material for: Genetic Diversity of Sodefrin-Variant Pheromones and Pheromone Responsiveness in Subspecies of the Japanese Sword-Tail Newt Cynops ensicauda
Source: Animals (Basel). 2025 Mar 26;15(7):947. doi: 10.3390/ani15070947 (PMC11987980; doi:10.3390/ani15070947)
Supplement: Supplementary file 1 [file animals-15-00947-s001.zip]

Archive with 1 entries (1 files):
- animals-3510112-supplementary.pdf
